# Supplementary material for: Medicines in the Kitchen: Gender Roles Shape Ethnobotanical Knowledge in Marrakshi Households
Source: Foods. 2021 Sep 30;10(10):2332. doi: 10.3390/foods10102332 (PMC8535590; doi:10.3390/foods10102332)
Supplement: Supplementary file 1 [file foods-10-02332-s001.zip]

Archive with 8 entries (5 files):
- foods-1360202-supplementary/
- foods-1360202-supplementary/__MACOSX/
- foods-1360202-supplementary/__MACOSX/suppl_files/
- foods-1360202-supplementary/__MACOSX/suppl_files/ESM1.xlsx
- foods-1360202-supplementary/__MACOSX/suppl_files/ESM2.pdf
- foods-1360202-supplementary/__MACOSX/suppl_files/ESM3.xlsx
- foods-1360202-supplementary/__MACOSX/suppl_files/ESM4.xlsx
- foods-1360202-supplementary/__MACOSX/suppl_files/ESM5.pdf
